# Supplementary material for: A framework for the identification and classification of homogeneous socioeconomic areas in the analysis of health care variation
Source: Int J Health Geogr. 2018 Dec 4;17:42. doi: 10.1186/s12942-018-0162-8 (PMC6278138; doi:10.1186/s12942-018-0162-8)
Supplement: Supplementary file 2 — Additional file 2. SA3 dataset. [file 12942_2018_162_MOESM2_ESM.csv]

id	SA3_code	SA3_name	state_code	state_name	d1	d2	d3	d4	d5	d6	d7	d8	d9	d10	Hom	CI	DI	LI
1	10101	1 Goulburn - Yass	1	New South Wales	9102	12256	4722	9059	9048	5777	8299	2878	4423	5333	0.220189207	0.239011837	0.38577817	5
2	10102	2 Queanbeyan	1	New South Wales	1013	1897	3670	5409	7398	4039	4235	4835	4452	20099	0.395179654	0.431575913	0.372524121	8
3	10103	3 Snowy Mountains	1	New South Wales	640	2876	2631	1270	3446	2254	3072	1403	1462	556	0.31455796	0.314692051	0.283896318	5
4	10104	4 South Coast	1	New South Wales	8670	12352	10878	11243	10345	10740	4331	2170	0	0	0.415747356	0.399507667	0.186979601	4
5	10201	5 Gosford	1	New South Wales	9627	24050	15229	11389	13839	20823	24624	27978	16502	6168	0.243006664	0.252469712	0.344861999	6
6	10202	6 Wyong	1	New South Wales	20635	34464	30472	23982	15143	11900	9174	6418	3200	749	0.444440791	0.441054971	0.218347813	3
7	10301	7 Bathurst	1	New South Wales	5045	4138	5075	5442	3419	7661	5972	3360	2731	2265	0.212117182	0.215620782	0.33759106	5
8	10302	8 Lachlan Valley	1	New South Wales	11939	11161	10259	4435	5663	6360	4886	2142	0	0	0.454640393	0.454872411	0.226298539	3
9	10303	9 Lithgow - Mudgee	1	New South Wales	9543	8990	8256	5108	2734	4282	3024	2921	1049	216	0.413541911	0.421479281	0.269210364	3
10	10304	10 Orange	1	New South Wales	7208	6744	4972	7298	3482	6777	5180	6963	6918	2447	0.14841148	0.162756921	0.400400951	5
11	10401	11 Clarence Valley	1	New South Wales	10986	16219	9362	5003	5470	2688	543	0	0	0	0.64292795	0.633851193	0.117127741	2
12	10402	12 Coffs Harbour	1	New South Wales	12097	14989	9776	17161	12671	8475	5141	3477	720	483	0.424060479	0.415897295	0.210707007	4
13	10501	13 Bourke - Cobar - Coonamble	1	New South Wales	9619	5458	4261	1950	642	1108	1523	1406	574	0	0.570520797	0.592362341	0.251062397	2
14	10502	14 Broken Hill and Far West	1	New South Wales	8577	7032	1872	2037	1040	1050	186	0	52	0	0.720043371	0.719226505	0.113020699	2
15	10503	15 Dubbo	1	New South Wales	18727	8155	8705	6217	5499	8646	4764	4049	2771	2830	0.318312099	0.345201945	0.372336026	3
16	10601	16 Lower Hunter	1	New South Wales	11586	19562	9247	11962	8529	7991	6757	5949	2376	2234	0.327103664	0.33419445	0.302107016	4
17	10602	17 Maitland	1	New South Wales	5917	6256	10972	5776	7721	5521	7185	8404	6881	5430	0.125455209	0.133551232	0.388874156	5
18	10603	18 Port Stephens	1	New South Wales	5641	8751	13178	11280	6519	6601	7540	6059	4741	1200	0.271790377	0.269814634	0.294485291	4
19	10604	19 Upper Hunter	1	New South Wales	2903	5102	4287	5516	2245	3784	3146	3821	700	0	0.334411467	0.33173918	0.266247296	4
20	10701	20 Dapto - Port Kembla	1	New South Wales	21592	11633	8588	6329	5780	3138	6591	5498	3632	3015	0.336768252	0.374200339	0.400162492	3
22	10703	22 Kiama - Shellharbour	1	New South Wales	11356	5968	13126	9666	8011	10557	12265	8494	7471	1831	0.214167482	0.217813836	0.337223368	5
23	10704	23 Wollongong	1	New South Wales	7676	10575	21868	14491	15222	10736	12377	11188	16910	7845	0.1887474	0.195580659	0.35845418	5
24	10801	24 Great Lakes	1	New South Wales	5365	8891	6083	5220	2739	2368	737	0	0	0	0.590087224	0.577598743	0.127503314	3
25	10802	25 Kempsey - Nambucca	1	New South Wales	16453	14975	7900	4873	2009	1303	370	0	334	0	0.707471892	0.702718958	0.104980445	2
26	10803	26 Lord Howe Island	1	New South Wales	0	0	0	0	0	393	0	0	0	0	1	1	0	6
27	10804	27 Port Macquarie	1	New South Wales	11299	9184	12902	10130	7258	8119	8808	7506	520	804	0.301120829	0.297611685	0.27719896	4
28	10805	28 Taree - Gloucester	1	New South Wales	14693	9207	9065	7501	9146	1411	2169	531	0	0	0.560749506	0.554397351	0.160274438	3
29	10901	29 Albury	1	New South Wales	6601	10823	6408	5380	5871	4592	6415	3812	7346	2952	0.181201098	0.201668512	0.407432787	5
30	10902	30 Lower Murray	1	New South Wales	1783	4358	1043	1626	1214	872	1080	0	602	0	0.501788092	0.51135139	0.238187388	3
31	10903	31 Upper Murray exc. Albury	1	New South Wales	4315	6733	10426	6898	2624	4450	3820	1454	1190	0	0.444380696	0.44051539	0.216759928	3
32	11001	32 Armidale	1	New South Wales	3273	5133	7001	4737	2210	3145	3206	2613	2978	2589	0.202972226	0.218375431	0.38139664	4
33	11002	33 Inverell - Tenterfield	1	New South Wales	11852	9905	5693	2820	2350	3511	1733	593	427	0	0.576691393	0.583839111	0.199088507	2
34	11003	34 Moree - Narrabri	1	New South Wales	5647	4406	3864	2769	2913	2153	885	2591	1438	495	0.331152836	0.350187565	0.340605663	3
35	11004	35 Tamworth - Gunnedah	1	New South Wales	16402	13526	9612	6413	11539	5009	7098	6700	4121	366	0.33276599	0.347700509	0.326147665	4
36	11101	36 Lake Macquarie - East	1	New South Wales	11710	12079	9034	13251	11915	13909	15923	13675	11076	11350	0.084972305	0.088087668	0.388862434	6
37	11102	37 Lake Macquarie - West	1	New South Wales	6542	8092	10331	13586	11498	7814	5650	4193	5050	814	0.310318477	0.303695649	0.262922758	4
38	11103	38 Newcastle	1	New South Wales	10286	19665	26805	27970	14214	16437	12836	10566	17125	9061	0.226214597	0.233314811	0.343858566	4
39	11201	39 Richmond Valley - Coastal	1	New South Wales	7161	10654	12597	11557	11177	7384	6803	6621	3710	96	0.297691661	0.288628829	0.259937351	4
40	11202	40 Richmond Valley - Hinterland	1	New South Wales	18192	15911	10024	5961	7118	6083	5813	1897	1056	0	0.47551685	0.481707646	0.237707822	3
41	11203	41 Tweed Valley	1	New South Wales	11177	19450	15762	10358	13567	9501	4782	3483	981	1023	0.424344191	0.41918407	0.220690396	3
42	11301	42 Griffith - Murrumbidgee (West)	1	New South Wales	8190	9265	5467	5892	5822	5858	6267	1419	262	219	0.375117411	0.370958719	0.24441502	4
43	11302	43 Tumut - Tumbarumba	1	New South Wales	1033	5486	1861	2098	1104	1255	1557	443	0	0	0.54430972	0.545730269	0.193215889	3
44	11303	44 Wagga Wagga	1	New South Wales	10275	12292	10301	9983	8304	8183	8311	8441	7587	7374	0.086214343	0.096267171	0.411682764	5
45	11401	45 Shoalhaven	1	New South Wales	16111	14684	16650	19825	8162	7067	4830	5974	3160	678	0.399719421	0.400772531	0.25177128	4
46	11402	46 Southern Highlands	1	New South Wales	1604	2617	3706	5788	6025	6583	5021	6882	5881	2855	0.239486191	0.232826541	0.292089608	6
47	11501	47 Baulkham Hills	1	New South Wales	1578	0	0	850	300	1692	4837	16202	27161	91424	0.846452935	0.851998926	0.082148841	10
48	11502	48 Dural - Wisemans Ferry	1	New South Wales	0	0	0	1035	310	1791	2856	3163	9800	7698	0.696028913	0.693251125	0.116355707	9
49	11503	49 Hawkesbury	1	New South Wales	235	0	613	1624	924	2070	5768	6986	5658	1075	0.589401972	0.582503996	0.146590165	8
50	11504	50 Rouse Hill - McGraths Hill	1	New South Wales	0	0	253	825	0	2792	3031	3501	4738	13985	0.708104407	0.712778255	0.136425564	9
51	11601	51 Blacktown	1	New South Wales	13090	19741	21394	18140	16657	12696	11816	7763	8657	3331	0.258507539	0.257380801	0.302833637	4
52	11602	52 Blacktown - North	1	New South Wales	1722	1474	2394	4176	2893	7221	6803	11555	18366	26672	0.521545768	0.539979506	0.2598526	9
53	11603	53 Mount Druitt	1	New South Wales	40674	14479	13700	14267	10575	8756	4267	3118	348	0	0.548363709	0.555480933	0.210700061	2
54	11701	54 Botany	1	New South Wales	2698	6163	8423	4134	8195	4475	4015	1440	1239	2458	0.34655742	0.349254805	0.279285399	5
55	11702	55 Marrickville - Sydenham - Petersham	1	New South Wales	538	4275	8808	6295	7226	8046	4813	9036	4384	1130	0.330198566	0.324041315	0.256267857	6
56	11703	56 Sydney Inner City	1	New South Wales	14231	11467	11942	10881	10656	17109	24713	32721	29084	32315	0.247266302	0.272141047	0.394937291	7
57	11801	57 Eastern Suburbs - North	1	New South Wales	0	0	1338	1368	2958	3763	10439	26296	35057	52459	0.726766491	0.723411648	0.101704138	9
58	11802	58 Eastern Suburbs - South	1	New South Wales	6476	1939	4816	5031	11280	18694	20097	23894	23552	22976	0.368787689	0.373759504	0.277742666	8
59	11901	59 Bankstown	1	New South Wales	36008	45347	26937	15013	12452	12497	11898	5199	5218	1331	0.461334606	0.471716114	0.257667816	3
60	11902	60 Canterbury	1	New South Wales	42041	36116	20816	12012	12166	9976	1742	883	0	0	0.628648566	0.625449349	0.142801494	2
61	11903	61 Hurstville	1	New South Wales	5150	10576	16914	18268	16442	13874	8820	9827	11867	13619	0.188907283	0.194503166	0.35422619	5
62	11904	62 Kogarah - Rockdale	1	New South Wales	2154	10683	20501	31479	25823	22749	9275	8659	2864	0	0.499838659	0.484690933	0.155878787	5
63	12001	63 Canada Bay	1	New South Wales	852	0	2303	1520	2526	7124	12665	24486	17071	14486	0.586755883	0.581323088	0.152612471	8
64	12002	64 Leichhardt	1	New South Wales	1151	832	0	515	1320	4418	4647	11328	12260	20695	0.641314385	0.650223326	0.178289303	9
65	12003	65 Strathfield - Burwood - Ashfield	1	New South Wales	836	5810	18464	28260	24432	23280	21126	12524	9528	3815	0.403167091	0.389606618	0.201193274	5
66	12101	66 Chatswood - Lane Cove	1	New South Wales	272	602	0	3896	4957	5342	8508	11141	24664	49194	0.688464067	0.696292612	0.155157999	9
67	12102	67 Hornsby	1	New South Wales	0	1229	2221	3024	5779	5861	8766	10041	20139	24335	0.549770902	0.556672195	0.209391881	9
68	12103	68 Ku-ring-gai	1	New South Wales	0	0	0	0	521	1248	2516	4472	20227	90328	0.917765614	0.917460105	0.03297815	10
69	12104	69 North Sydney - Mosman	1	New South Wales	647	0	0	0	308	1330	0	9377	26371	59665	0.877762726	0.878894371	0.054354042	10
70	12201	70 Manly	1	New South Wales	0	0	478	0	1026	1648	2513	3065	13628	21807	0.788166039	0.789239846	0.091209701	9
71	12202	71 Pittwater	1	New South Wales	0	0	0	0	426	3925	5069	7639	20360	24648	0.760504717	0.754118757	0.077557576	9
72	12203	72 Warringah	1	New South Wales	2691	1454	1813	3929	4606	12627	12273	20258	38260	54619	0.611431279	0.622981271	0.199529713	9
73	12301	73 Camden	1	New South Wales	1661	465	1716	2665	2840	6264	10265	12157	11372	7942	0.456463137	0.455715014	0.22224812	8
74	12302	74 Campbelltown (NSW)	1	New South Wales	22689	14499	22273	35892	23271	11338	10691	5436	5906	2848	0.391398898	0.390404761	0.248326147	4
75	12303	75 Wollondilly	1	New South Wales	396	1303	2944	4582	4266	8267	6456	5449	3224	2082	0.381631077	0.369812472	0.215957604	6
76	12401	76 Blue Mountains	1	New South Wales	304	3709	4331	8341	8951	9436	9774	13627	16465	3909	0.370043828	0.366567882	0.248809454	7
78	12403	78 Penrith	1	New South Wales	8691	11943	8394	10575	20469	20729	18245	15595	13776	4624	0.248404463	0.24564942	0.301534731	6
79	12404	79 Richmond - Windsor	1	New South Wales	3546	2926	3420	6995	7818	5616	2790	1525	1071	783	0.396991182	0.389756707	0.225024437	5
80	12405	80 St Marys	1	New South Wales	7544	10708	5804	4656	5932	9520	9009	1841	404	0	0.40861016	0.410648766	0.251409451	4
81	12501	81 Auburn	1	New South Wales	28710	22311	10873	5875	635	376	3057	300	3787	6402	0.579360378	0.637773405	0.370414049	2
82	12502	82 Carlingford	1	New South Wales	2100	3725	2598	6257	5632	8227	8820	11754	9286	6375	0.286040725	0.286603335	0.297130132	7
83	12503	83 Merrylands - Guildford	1	New South Wales	42769	44902	23139	9239	11418	6392	5217	1909	490	2510	0.600509878	0.608412264	0.191777345	2
84	12504	84 Parramatta	1	New South Wales	4384	8818	20141	16144	23877	21851	11366	8643	14456	8059	0.288713249	0.285999043	0.28500352	5
85	12601	85 Pennant Hills - Epping	1	New South Wales	0	0	0	417	1329	1710	3416	4569	13430	21163	0.765691732	0.764410846	0.092583385	9
86	12602	86 Ryde - Hunters Hill	1	New South Wales	2566	1739	4418	7539	8426	12397	22357	23132	26951	19179	0.43207345	0.431184043	0.231858587	8
87	12701	87 Bringelly - Green Valley	1	New South Wales	19801	6168	9899	14546	12974	8184	7290	6899	2235	0	0.382818245	0.389297998	0.277012628	4
88	12702	88 Fairfield	1	New South Wales	98190	39404	22565	11472	5407	3820	2939	2601	1506	588	0.74018856	0.749050358	0.137244099	1
89	12703	89 Liverpool	1	New South Wales	29245	15291	8490	4323	6791	10152	13119	10719	8473	5957	0.273717006	0.325432362	0.474276882	4
90	12801	90 Cronulla - Miranda - Caringbah	1	New South Wales	1004	1877	1567	4110	8074	9732	19634	17544	20257	27929	0.500482978	0.501117794	0.208696419	8
91	12802	91 Sutherland - Menai - Heathcote	1	New South Wales	211	1296	3200	1695	4559	7014	8837	11314	25577	47057	0.648924819	0.661131175	0.186232967	9
92	20101	92 Ballarat	2	Victoria	9602	14466	15762	12133	7046	9741	9032	9129	9506	4132	0.183286709	0.192329666	0.368144543	4
93	20102	93 Creswick - Daylesford - Ballan	2	Victoria	699	3494	3314	4057	5224	5734	3530	1625	0	0	0.461222047	0.445050644	0.168404495	5
94	20103	94 Maryborough - Pyrenees	2	Victoria	4019	7258	5748	3545	1963	279	522	885	0	0	0.622361708	0.616618725	0.136845372	3
95	20201	95 Bendigo	2	Victoria	7563	12102	16209	13980	9495	7539	6773	5228	8790	2563	0.262995278	0.268189978	0.322239815	4
96	20202	96 Heathcote - Castlemaine - Kyneton	2	Victoria	1889	3668	6654	7832	4599	5874	4740	3695	4669	902	0.279591257	0.274421135	0.280515269	5
97	20203	97 Loddon - Elmore	2	Victoria	1532	2612	700	3766	639	443	532	992	0	0	0.575964537	0.5851165	0.206130293	4
98	20301	98 Barwon - West	2	Victoria	0	1168	1728	458	1066	2000	4452	3575	2455	917	0.451642758	0.45481415	0.237424613	7
99	20302	99 Geelong	2	Victoria	23545	16055	14041	19235	23926	29663	20281	11608	9351	12344	0.20728462	0.214101593	0.350733856	5
100	20303	100 Surf Coast - Bellarine Peninsula	2	Victoria	509	1479	1785	5711	7516	11542	6396	10314	11878	8071	0.386952833	0.381055846	0.233674115	7
101	20401	101 Upper Goulburn Valley	2	Victoria	3732	6339	7179	8757	8106	8394	4231	3019	282	1531	0.35980252	0.349471053	0.229986136	4
102	20402	102 Wangaratta - Benalla	2	Victoria	4753	6351	5996	6641	5242	7661	4508	2039	975	513	0.3338691	0.324554663	0.244130918	4
103	20403	103 Wodonga - Alpine	2	Victoria	6883	8407	9268	4643	11273	5333	5429	6948	5450	2906	0.20662606	0.215472732	0.357833011	5
104	20501	104 Baw Baw	2	Victoria	3495	2910	7539	5261	7048	4955	6784	3988	2785	515	0.298131028	0.291254417	0.267108943	5
105	20502	105 Gippsland - East	2	Victoria	5773	8071	8291	6058	6383	4386	2819	1741	0	0	0.435018889	0.422340681	0.190989325	3
106	20503	106 Gippsland - South West	2	Victoria	4279	4273	13153	7368	6588	11579	6555	4579	676	85	0.418793872	0.410193249	0.211413553	5
107	20504	107 Latrobe Valley	2	Victoria	19414	12158	6380	7529	6030	3990	5846	3678	5768	2550	0.313822494	0.349728142	0.404516936	3
108	20505	108 Wellington	2	Victoria	5521	5940	5049	6487	3728	7215	2978	3278	763	349	0.338662513	0.33547981	0.262772627	4
109	20601	109 Brunswick - Coburg	2	Victoria	645	1184	3910	10111	18317	17444	14288	15146	4190	1014	0.506881644	0.490727751	0.149582146	6
110	20602	110 Darebin - South	2	Victoria	0	1374	2617	3258	4847	8866	12936	10960	6676	989	0.513366694	0.502313272	0.16405571	7
111	20603	111 Essendon	2	Victoria	5539	1128	0	0	1930	5695	16436	17797	11198	5559	0.552968187	0.5733927	0.253554649	8
112	20604	112 Melbourne City	2	Victoria	6387	6437	5619	10054	8087	12437	9212	15942	16768	23288	0.259986774	0.285099686	0.390478163	7
113	20605	113 Port Phillip	2	Victoria	3540	885	1868	1865	2708	8154	16179	13194	30484	23621	0.558854742	0.570536878	0.221715724	9
114	20606	114 Stonnington - West	2	Victoria	2834	0	0	0	0	453	3694	8813	25540	19609	0.756343071	0.774222543	0.160894512	9
115	20607	115 Yarra	2	Victoria	8735	1325	1640	1375	2475	6563	7458	13399	22840	18556	0.470928087	0.516758989	0.372933606	8
116	20701	116 Boroondara	2	Victoria	0	1553	0	2155	3192	4465	6063	20284	53641	79200	0.777192941	0.778473554	0.096442904	9
117	20702	117 Manningham - West	2	Victoria	0	0	496	2044	8836	13722	17391	20348	18226	9948	0.544044589	0.526596907	0.129862839	8
118	20703	118 Whitehorse - West	2	Victoria	1572	842	3295	7480	10903	16600	14474	17747	16306	11732	0.388977579	0.378849365	0.218605242	7
119	20801	119 Bayside	2	Victoria	1917	314	414	1635	1730	3007	6359	10880	22190	49918	0.73238136	0.745609279	0.155157855	10
120	20802	120 Glen Eira	2	Victoria	0	0	412	2513	6272	17044	33740	40785	32365	16030	0.62407495	0.608113232	0.101766519	8
121	20803	121 Kingston	2	Victoria	207	580	2416	10435	7550	19722	25408	26445	13525	9459	0.507880563	0.494727485	0.159262218	7
122	20804	122 Stonnington - East	2	Victoria	0	0	0	0	1237	491	5784	5832	11350	17550	0.753942682	0.748713821	0.08416299	9
123	20901	123 Banyule	2	Victoria	5553	4765	3800	5146	9334	10015	14493	25417	26847	18748	0.386256407	0.400602652	0.302049563	8
124	20902	124 Darebin - North	2	Victoria	9212	15757	22452	17436	10738	5149	6013	2388	1593	2045	0.461025688	0.457793394	0.212005975	3
125	20903	125 Nillumbik - Kinglake	2	Victoria	0	0	416	775	2663	1860	4829	5703	21095	29183	0.750066239	0.751127413	0.106922314	9
126	20904	126 Whittlesea - Wallan	2	Victoria	22353	23511	11332	21941	23504	24945	16123	25608	17454	6234	0.181056227	0.18719089	0.359284943	5
127	21001	127 Keilor	2	Victoria	285	1382	2942	5904	12665	9041	6549	7080	8771	3773	0.398191507	0.389596748	0.219952807	6
128	21002	128 Macedon Ranges	2	Victoria	231	0	1207	0	1127	2126	5283	4552	6584	7104	0.577388503	0.576853099	0.172958304	8
129	21003	129 Moreland - North	2	Victoria	6763	17763	13149	8898	6945	10330	3928	2842	1875	497	0.437749814	0.436656467	0.228825339	3
130	21004	130 Sunbury	2	Victoria	0	1684	3618	3176	6050	6348	3073	3407	7874	3142	0.347011668	0.347643536	0.272150258	6
131	21005	131 Tullamarine - Broadmeadows	2	Victoria	43166	17315	19135	19710	20548	9003	7077	5179	4197	1331	0.449164556	0.460709467	0.266613469	3
132	21101	132 Knox	2	Victoria	524	2486	4803	10962	15321	28010	26394	22169	26331	16741	0.414881245	0.402849959	0.201492585	7
133	21102	133 Manningham - East	2	Victoria	0	0	0	0	364	941	2072	3714	4812	14700	0.800703196	0.799187226	0.07731468	10
134	21103	134 Maroondah	2	Victoria	562	3476	6201	10576	17234	11281	13217	10770	19195	16155	0.328985676	0.329454	0.279054325	7
135	21104	135 Whitehorse - East	2	Victoria	446	589	2017	1067	3407	9882	13551	13660	11908	4435	0.536634209	0.525806604	0.155193612	7
136	21105	136 Yarra Ranges	2	Victoria	1246	5594	9867	11627	17432	18760	26580	29960	20887	6620	0.38909616	0.380768302	0.224611645	7
137	21201	137 Cardinia	2	Victoria	1339	4917	6036	11174	12473	13906	8310	12692	6168	7179	0.292327334	0.284873823	0.267568513	6
138	21202	138 Casey - North	2	Victoria	8446	5913	11617	17708	18678	15853	12159	15738	9926	14533	0.189135489	0.190693186	0.340549512	6
139	21203	139 Casey - South	2	Victoria	2869	21996	18975	22566	19362	15679	14957	13420	11074	3636	0.285610659	0.280303135	0.277563965	5
140	21204	140 Dandenong	2	Victoria	63474	47389	25195	17334	6809	5458	5402	6433	3840	607	0.601083287	0.614127657	0.208835126	2
141	21205	141 Monash	2	Victoria	424	2227	12547	13442	14007	30262	33082	28979	22181	16793	0.395691511	0.384114683	0.210956515	7
142	21301	142 Brimbank	2	Victoria	71256	35841	20799	13795	11012	14159	8206	8759	2993	0	0.54798491	0.566908135	0.25056581	2
143	21302	143 Hobsons Bay	2	Victoria	1294	8428	11730	10956	13644	11270	5776	9693	6253	5059	0.269462908	0.265139175	0.287550363	5
144	21303	144 Maribyrnong	2	Victoria	10173	8712	12506	10660	9051	6994	7028	7216	6551	396	0.226773124	0.225920461	0.316878355	4
145	21304	145 Melton - Bacchus Marsh	2	Victoria	10602	12842	11796	18153	18992	19327	16086	18913	10718	1550	0.233820205	0.225464119	0.28872671	5
146	21305	146 Wyndham	2	Victoria	7182	16644	22581	25426	26138	20208	18909	25834	17990	12593	0.189906107	0.185050056	0.318658412	5
147	21401	147 Frankston	2	Victoria	9937	11691	14287	25399	17405	14055	13225	11568	6852	8909	0.216729128	0.214291905	0.315702153	5
148	21402	148 Mornington Peninsula	2	Victoria	8852	13434	10820	14084	17758	14214	12315	18619	18464	23667	0.152595019	0.169173522	0.406181799	6
149	21501	149 Grampians	2	Victoria	6763	13668	8570	6330	5381	9281	3986	2304	2615	0	0.395891405	0.397874291	0.256481519	4
150	21502	150 Mildura	2	Victoria	13231	7152	9211	7233	3803	5946	4066	1459	572	0	0.462304823	0.464815412	0.230793029	3
151	21503	151 Murray River - Swan Hill	2	Victoria	4592	6978	7706	6866	3344	4231	2468	1086	143	0	0.46682262	0.455438546	0.182190568	3
152	21601	152 Campaspe	2	Victoria	4270	6570	4661	4984	7914	3845	2486	1586	792	0	0.414330247	0.406057993	0.214363817	4
153	21602	153 Moira	2	Victoria	4293	5326	5082	3170	3364	3909	3324	162	42	0	0.422145112	0.411264571	0.202359312	3
154	21603	154 Shepparton	2	Victoria	15371	7737	5812	6542	6391	7975	4106	4627	2386	1623	0.312833917	0.332665637	0.350861591	4
155	21701	155 Glenelg - Southern Grampians	2	Victoria	3395	6944	5633	4779	3839	3691	2701	3482	1261	0	0.329872458	0.326665112	0.266324621	4
156	21702	156 Warrnambool - Otway Ranges	2	Victoria	5413	9440	9814	13021	16900	12466	13300	4193	1797	0	0.397897344	0.383857336	0.201759528	5
157	30101	157 Capalaba	3	Queensland	235	4151	5146	5650	9011	9260	10884	10097	13543	5596	0.316720675	0.311121079	0.263716915	7
158	30102	158 Cleveland - Stradbroke	3	Queensland	6585	3417	5065	6091	8067	6030	11525	10282	14401	10318	0.225588336	0.243972724	0.382071499	7
159	30103	159 Wynnum - Manly	3	Queensland	1327	4181	3884	4170	12741	12239	10256	4550	7392	9063	0.331133117	0.332887635	0.282492381	6
160	30201	160 Bald Hills - Everton Park	3	Queensland	0	0	0	1019	4678	3371	4888	6017	6403	13944	0.587722564	0.587841711	0.170886505	9
161	30202	161 Chermside	3	Queensland	2545	1907	3788	5400	5929	10639	15417	9967	10132	4264	0.365490099	0.361341309	0.24842943	7
162	30203	162 Nundah	3	Queensland	130	1240	1248	5906	4965	11010	5959	4250	2371	0	0.541706096	0.528160594	0.143954714	6
163	30204	163 Sandgate	3	Queensland	1648	5551	3158	8091	10759	6273	9222	6924	4298	577	0.357686604	0.349887613	0.239379013	5
164	30301	164 Carindale	3	Queensland	1010	493	864	1596	2602	3662	8179	9104	10412	12397	0.51644087	0.519465808	0.210136583	8
165	30302	165 Holland Park - Yeronga	3	Queensland	1457	1409	2594	6454	7689	8937	10250	8904	13158	10949	0.340911745	0.33909927	0.266451238	7
166	30303	166 Mt Gravatt	3	Queensland	2400	1641	2559	3528	8169	13071	12694	10118	9333	7061	0.369300059	0.364071754	0.243223016	7
167	30304	167 Nathan	3	Queensland	257	2606	2125	5638	4264	4711	4398	5648	6829	2206	0.311117212	0.308550058	0.276233593	6
168	30305	168 Rocklea - Acacia Ridge	3	Queensland	2620	3125	2859	813	5635	6466	11075	10755	11411	3591	0.384317649	0.392485956	0.282071989	7
169	30306	169 Sunnybank	3	Queensland	985	1339	3909	8816	8836	10652	6296	5056	4087	0	0.450514524	0.436520641	0.180156312	6
170	30401	170 Centenary	3	Queensland	0	0	565	0	367	416	4087	6555	7550	14593	0.745775607	0.743076918	0.096050405	9
171	30402	171 Kenmore - Brookfield - Moggill	3	Queensland	0	0	0	327	0	470	1708	46	8648	35630	0.92645997	0.928762092	0.038153528	10
172	30403	172 Sherwood - Indooroopilly	3	Queensland	0	353	1089	543	2411	5814	6046	5702	9298	17951	0.603642337	0.607761317	0.177756639	9
173	30404	173 The Gap - Enoggera	3	Queensland	709	0	3532	1790	1542	5578	3440	5725	10556	16660	0.541994164	0.563586279	0.26201984	9
174	30501	174 Brisbane Inner	3	Queensland	748	3635	1176	6017	5595	9304	9781	10272	11661	5991	0.356430327	0.352778643	0.253847847	7
175	30502	175 Brisbane Inner - East	3	Queensland	0	0	0	1886	1575	1945	3981	9854	10530	11883	0.638618041	0.632736352	0.129656489	9
176	30503	176 Brisbane Inner - North	3	Queensland	0	2496	0	3894	6063	4216	8810	16163	16959	23471	0.555881205	0.561677551	0.203148682	8
177	30504	177 Brisbane Inner - West	3	Queensland	0	0	0	0	741	1999	2522	7141	18067	28225	0.808811545	0.804579228	0.064825355	9
178	30601	178 Cairns - North	3	Queensland	0	2368	1776	4755	7951	8057	4030	9490	8444	4360	0.379623012	0.374532347	0.239417194	7
179	30602	179 Cairns - South	3	Queensland	22993	14539	14559	10120	9345	5994	6329	8870	6084	3420	0.289554951	0.31537787	0.380639162	3
180	30603	180 Innisfail - Cassowary Coast	3	Queensland	7578	7775	6735	4196	6215	207	1319	838	0	0	0.563537695	0.556683781	0.157433813	3
181	30604	181 Port Douglas - Daintree	3	Queensland	983	525	2577	2157	1337	1528	1580	488	247	0	0.449235698	0.441506644	0.201756687	4
182	30605	182 Tablelands (East) - Kuranda	3	Queensland	8590	8103	4762	4964	4499	3382	4883	686	408	0	0.433520644	0.434024933	0.235947789	3
183	30701	183 Darling Downs (West) - Maranoa	3	Queensland	7183	3980	5807	6778	3757	6853	5737	3066	1882	334	0.300216278	0.300947861	0.291836566	4
184	30702	184 Darling Downs - East	3	Queensland	6118	5622	7016	3960	6348	4955	3838	3362	1346	0	0.313262549	0.308769594	0.268869078	4
185	30703	185 Granite Belt	3	Queensland	7272	8794	5669	5219	7725	4063	612	1008	0	0	0.509451576	0.500085339	0.171349489	3
186	30801	186 Central Highlands (Qld)	3	Queensland	2583	440	2863	1987	3771	2363	3461	5390	5987	3440	0.271055865	0.289074734	0.362040266	7
187	30802	187 Gladstone - Biloela	3	Queensland	2886	5784	11090	9277	5832	11175	15816	7148	6677	3419	0.293960175	0.292158284	0.285902343	6
188	30803	188 Rockhampton	3	Queensland	13478	17463	15735	13583	15482	15964	9330	6042	4965	5133	0.242139373	0.242111751	0.313299078	4
189	30901	189 Broadbeach - Burleigh	3	Queensland	0	3238	5464	4757	11032	11303	17058	8008	1028	697	0.530535975	0.519828145	0.15811822	6
190	30902	190 Coolangatta	3	Queensland	3042	4761	10331	4362	10755	8159	4570	5080	1870	0	0.394365836	0.38615362	0.222821476	5
191	30903	191 Gold Coast - North	3	Queensland	6245	7658	8902	11241	7034	7342	3117	7547	4122	1253	0.262419762	0.262486017	0.305228442	4
192	30904	192 Gold Coast Hinterland	3	Queensland	0	277	603	1513	3367	5667	4870	1721	0	133	0.66542038	0.651968976	0.093112643	6
193	30905	193 Mudgeeraba - Tallebudgera	3	Queensland	0	1381	1870	1915	1505	5372	7349	6806	4577	2279	0.450168887	0.443503224	0.204947472	7
194	30906	194 Nerang	3	Queensland	4095	2817	4921	7666	8890	8315	11231	14065	4827	691	0.358664823	0.356198018	0.256909133	6
195	30907	195 Ormeau - Oxenford	3	Queensland	725	2400	4145	15178	13116	17190	16439	11472	15209	11074	0.338730534	0.328024419	0.237439744	7
196	30908	196 Robina	3	Queensland	1485	328	2868	4835	11157	8595	8119	7139	2422	1361	0.465301036	0.45399178	0.18307142	6
197	30909	197 Southport	3	Queensland	2832	11982	7889	5403	8484	8250	7036	4421	1513	511	0.367501922	0.364197002	0.250435827	5
198	30910	198 Surfers Paradise	3	Queensland	987	3210	4315	4794	4987	2804	5164	4913	5760	1430	0.248493868	0.247911815	0.308806543	6
199	31001	199 Forest Lake - Oxley	3	Queensland	19461	6116	4142	4323	9543	9427	6425	5256	2539	482	0.387508974	0.415850325	0.348603691	4
200	31002	200 Ipswich Hinterland	3	Queensland	7529	10885	11064	10614	11338	7662	818	288	0	0	0.503243585	0.483581957	0.139288413	4
201	31003	201 Ipswich Inner	3	Queensland	14394	18374	17143	15519	8536	5031	3585	6639	6856	6077	0.292416712	0.315471412	0.370144948	4
202	31004	202 Springfield - Redbank	3	Queensland	7968	11466	14352	5567	7631	6631	7919	7177	3687	2878	0.247614064	0.256894628	0.342342956	4
203	31101	203 Beaudesert	3	Queensland	3362	1636	2525	1931	1195	1022	1504	0	0	0	0.504951167	0.503807717	0.200867587	3
204	31102	204 Beenleigh	3	Queensland	11020	7454	5959	2811	4032	2272	4500	1930	536	995	0.426596543	0.448681812	0.311397995	3
205	31103	205 Browns Plains	3	Queensland	5100	12736	25455	9775	9347	4989	3972	3947	2730	755	0.476828786	0.476159458	0.214091499	3
206	31104	206 Jimboomba	3	Queensland	0	0	1083	3337	6743	11950	8294	4439	1867	2271	0.576812655	0.563253079	0.129390043	6
207	31105	207 Loganlea - Carbrook	3	Queensland	6904	5416	4932	5532	6421	7675	5671	6193	5865	4504	0.087746487	0.093126723	0.395333077	6
208	31106	208 Springwood - Kingston	3	Queensland	31156	8425	2166	2580	6918	4891	6832	10871	5040	2238	0.418576089	0.490976683	0.483948606	3
209	31201	209 Bowen Basin - North	3	Queensland	1118	3360	6790	3433	2255	5976	5006	4869	2105	3070	0.277802835	0.284842528	0.32232214	6
210	31202	210 Mackay	3	Queensland	913	8463	13882	15563	15896	21634	11056	17837	10505	5965	0.305371054	0.29646731	0.257296839	6
211	31203	211 Whitsunday	3	Queensland	296	1290	4503	2509	2798	2514	2356	2646	1027	0	0.397876709	0.389861299	0.222031605	5
212	31301	212 Bribie - Beachmere	3	Queensland	4288	8323	8495	2499	3056	1168	3326	1161	270	0	0.527881004	0.530193607	0.203009921	3
213	31302	213 Caboolture	3	Queensland	15415	11870	10626	8419	4490	5452	3333	3581	898	484	0.445692113	0.452793954	0.253105274	3
214	31303	214 Caboolture Hinterland	3	Queensland	836	3297	341	3864	2126	1251	0	0	0	0	0.693584321	0.689837341	0.114106753	4
215	31304	215 Narangba - Burpengary	3	Queensland	8221	9158	4193	3896	3826	7251	7201	9484	8357	663	0.242315847	0.269793842	0.405740361	6
216	31305	216 Redcliffe	3	Queensland	3770	11743	15648	13773	5299	2867	2461	1059	768	1668	0.53391494	0.531905687	0.185978328	3
217	31401	217 Hills District	3	Queensland	0	0	329	857	949	4093	7398	13346	17477	40819	0.753826793	0.752610071	0.097705612	9
218	31402	218 North Lakes	3	Queensland	901	3279	3814	6443	6230	4543	7713	12855	8352	5510	0.313642841	0.314874432	0.287966146	7
219	31403	219 Strathpine	3	Queensland	812	3428	3194	6635	5372	9638	5076	1031	831	1840	0.450931417	0.445269186	0.208007161	5
220	31501	220 Far North	3	Queensland	16430	2635	2454	3408	1658	763	1378	2391	0	0	0.630560971	0.660757071	0.254334752	1
221	31502	221 Outback - North	3	Queensland	6638	2530	3601	4266	5550	4562	4318	2823	502	520	0.329119674	0.332748041	0.289627619	5
222	31503	222 Outback - South	3	Queensland	2310	4236	4676	2294	2263	1036	1779	1244	650	0	0.418115705	0.418619029	0.242314824	3
223	31601	223 Buderim	3	Queensland	0	2164	2513	2400	5993	3835	5549	14212	9915	1838	0.490118283	0.491912036	0.216880499	8
224	31602	224 Caloundra	3	Queensland	1567	7686	8952	15322	8549	11676	8422	8349	3250	2034	0.336278621	0.32606341	0.240104802	5
225	31603	225 Maroochy	3	Queensland	988	7053	7939	10158	10463	7566	3844	4396	1699	1131	0.39977583	0.389205706	0.212653576	5
226	31604	226 Nambour - Pomona	3	Queensland	3544	8230	8755	7016	9232	9730	7938	4224	3015	0	0.318599525	0.306371542	0.240645605	5
227	31605	227 Noosa	3	Queensland	980	2316	3928	6754	4180	7481	3702	5339	2515	1343	0.344137515	0.336527871	0.245618722	6
228	31606	228 Sunshine Coast Hinterland	3	Queensland	521	4758	4807	6423	8074	10302	8653	4428	866	0	0.451216869	0.43622579	0.176511839	5
229	31701	229 Toowoomba	3	Queensland	10014	21519	20871	23242	11629	10287	12228	13043	11665	13411	0.173292561	0.187757337	0.390513459	4
230	31801	230 Charters Towers - Ayr - Ingham	3	Queensland	6031	11101	9194	6724	3902	4429	1442	957	396	403	0.50641916	0.50101069	0.185915283	3
231	31802	231 Townsville	3	Queensland	8867	13725	23450	29720	23594	16436	12598	20635	20055	17540	0.189612504	0.195516736	0.354971689	5
232	31901	232 Bundaberg	3	Queensland	19270	19500	18651	12597	5295	6432	3059	3572	59	227	0.522703427	0.519378213	0.186188346	3
233	31902	233 Burnett	3	Queensland	14324	16604	6757	3016	4573	1712	773	1530	296	0	0.641112675	0.645322846	0.162568551	2
234	31903	234 Gympie - Cooloola	3	Queensland	12782	10231	9229	5773	5971	3394	698	0	0	0	0.589458917	0.580071273	0.138192697	3
235	31904	235 Hervey Bay	3	Queensland	13389	18309	8531	4882	2783	2666	3349	970	376	0	0.601232578	0.605055349	0.177756839	2
236	31905	236 Maryborough	3	Queensland	15054	12783	5402	5622	2490	1786	320	312	445	0	0.66627963	0.665621246	0.135786233	2
237	40101	237 Adelaide City	4	South Australia	1947	1562	1607	3294	2556	1762	2046	3396	2412	855	0.209948968	0.216588142	0.349034069	5
238	40102	238 Adelaide Hills	4	South Australia	1287	1980	1642	3307	5387	8609	7882	9194	16974	14522	0.440694307	0.448648157	0.258037683	8
239	40103	239 Burnside	4	South Australia	0	503	0	584	765	3504	5148	9537	10774	13685	0.655336896	0.64964794	0.123391127	9
240	40104	240 Campbelltown (SA)	4	South Australia	1804	4163	5774	4441	9501	8322	4861	8055	2648	1683	0.327470545	0.321453038	0.25786598	5
241	40105	241 Norwood - Payneham - St Peters	4	South Australia	1155	1714	2473	3964	6998	4842	4566	6122	2287	2747	0.318371096	0.312568563	0.262351858	6
242	40106	242 Prospect - Walkerville	4	South Australia	0	0	731	3656	3389	3035	4815	7458	3764	1653	0.488696919	0.477000807	0.172095535	7
243	40107	243 Unley	4	South Australia	0	595	0	857	1525	5788	7369	9862	6889	5810	0.561727053	0.548256306	0.135927046	8
244	40201	244 Gawler - Two Wells	4	South Australia	2810	2900	4787	4349	7572	2636	2915	2438	1566	1187	0.30662744	0.303223428	0.275275467	5
245	40202	245 Playford	4	South Australia	38928	8143	11637	6926	6340	5263	3364	3058	1520	686	0.561813513	0.585136875	0.259647099	2
246	40203	246 Port Adelaide - East	4	South Australia	10997	14602	11727	11251	6035	2772	2084	2743	1973	737	0.454901941	0.456833861	0.231907949	3
247	40204	247 Salisbury	4	South Australia	28285	31918	27464	13687	6153	6077	7045	5188	7120	979	0.457897972	0.472719217	0.274021855	3
248	40205	248 Tea Tree Gully	4	South Australia	0	3850	3580	8823	14576	12435	16418	18041	12019	4073	0.408235928	0.395751686	0.202717068	7
249	40301	249 Holdfast Bay	4	South Australia	930	0	999	4218	1586	6406	8282	6377	4702	1648	0.485852413	0.479489903	0.1912112	7
250	40302	250 Marion	4	South Australia	5178	11190	10525	7386	10971	11223	9561	11425	7965	3516	0.180314612	0.178020138	0.331240488	5
251	40303	251 Mitcham	4	South Australia	27	1036	2336	3847	5259	1449	7170	9842	20416	12526	0.550059935	0.559502201	0.217818837	9
252	40304	252 Onkaparinga	4	South Australia	13537	18797	23935	20294	23209	10678	15838	14245	12812	14341	0.152229266	0.159709881	0.375732591	5
253	40401	253 Charles Sturt	4	South Australia	11550	13392	23547	11606	12495	8293	10990	11724	4391	270	0.305342251	0.303562888	0.281271373	4
254	40402	254 Port Adelaide - West	4	South Australia	19501	13161	6376	5643	4708	2492	3268	2416	1891	0	0.515164584	0.532778675	0.259734503	2
255	40403	255 West Torrens	4	South Australia	733	3018	11173	17702	9318	5489	4721	3654	5136	277	0.488816519	0.485173025	0.199130801	4
256	40501	256 Barossa	4	South Australia	1022	1888	5836	5423	4647	4431	6370	2533	2158	0	0.393008428	0.382379231	0.215253359	5
257	40502	257 Lower North	4	South Australia	2684	4469	4257	2617	3060	1330	1879	1406	833	0	0.382625716	0.381682814	0.252126381	3
258	40503	258 Mid North	4	South Australia	8160	4015	4781	2974	3093	2121	1708	250	404	0	0.514662025	0.517947599	0.211748817	3
259	40504	259 Yorke Peninsula	4	South Australia	3610	5649	6825	4663	2416	1225	447	0	0	0	0.618771925	0.603820773	0.107358444	3
260	40601	260 Eyre Peninsula and South West	4	South Australia	15112	4408	7968	6728	7938	6121	4759	2548	2056	487	0.385753358	0.39814767	0.295692322	4
261	40602	261 Outback - North and East	4	South Australia	8265	4601	5465	588	1759	1749	612	1246	3303	930	0.439614843	0.497151896	0.425255581	3
262	40701	262 Fleurieu - Kangaroo Island	4	South Australia	2443	6229	11438	9782	7869	4232	4104	2467	0	0	0.494151992	0.480374123	0.162837816	4
263	40702	263 Limestone Coast	4	South Australia	12389	5497	10382	7615	8314	5589	6586	5784	2514	33	0.317054247	0.321546142	0.297521381	4
264	40703	264 Murray and Mallee	4	South Australia	13001	18526	12196	11125	7180	4157	1765	640	0	0	0.572518867	0.561507184	0.139735378	3
265	50101	265 Augusta - Margaret River - Busselton	5	Western Australia	2226	5077	4941	2568	5335	7365	4561	8781	4947	1584	0.267687148	0.27232012	0.318410268	6
266	50102	266 Bunbury	5	Western Australia	7439	9547	9336	15346	12418	16074	11989	8962	8712	3159	0.22243454	0.215146552	0.297027449	5
267	50103	267 Manjimup	5	Western Australia	2478	4053	3565	2347	3534	2502	2716	1552	0	0	0.364127565	0.354005168	0.228900834	4
268	50201	268 Mandurah	5	Western Australia	10052	15451	12340	9898	12039	10629	11660	9210	3214	1611	0.245061328	0.24100049	0.29852519	5
269	50301	269 Cottesloe - Claremont	5	Western Australia	0	0	1388	758	2380	2058	3472	2617	9065	48561	0.805902208	0.818856282	0.123834305	10
270	50302	270 Perth City	5	Western Australia	1547	579	4185	4154	4216	8211	14353	18451	25892	24590	0.513779113	0.518104818	0.215612365	8
271	50401	271 Bayswater - Bassendean	5	Western Australia	1111	4309	6020	13088	19761	15241	13986	5789	4946	1898	0.445012771	0.431156098	0.182892907	5
272	50402	272 Mundaring	5	Western Australia	1189	1969	3340	1451	4751	3439	5812	7723	7631	5018	0.326994415	0.335060789	0.305433552	7
273	50403	273 Swan	5	Western Australia	2343	11742	12102	16288	17109	10663	17051	12211	12670	6838	0.225847807	0.21976599	0.299672904	5
274	50501	274 Joondalup	5	Western Australia	0	0	0	3034	8082	14115	17900	29813	41038	53641	0.648359968	0.642798953	0.126706566	9
275	50502	275 Stirling	5	Western Australia	12711	14392	13801	21295	22373	21448	19588	23847	21674	32524	0.148595756	0.160924601	0.393541992	6
276	50503	276 Wanneroo	5	Western Australia	7486	12980	17345	13708	17899	16419	20771	23147	30517	18125	0.191127409	0.198953894	0.360810676	7
277	50601	277 Armadale	5	Western Australia	6431	12421	10333	5720	3460	4768	7810	3702	5892	13188	0.221375152	0.276129762	0.506143816	5
278	50602	278 Belmont - Victoria Park	5	Western Australia	988	6037	7536	15338	9939	10989	10718	7089	3369	1353	0.384096111	0.37185476	0.213516368	5
279	50603	279 Canning	5	Western Australia	2532	6069	5483	13652	12237	7904	12499	14109	20524	4495	0.322818724	0.327953315	0.297299333	7
280	50604	280 Gosnells	5	Western Australia	1772	15699	24341	17333	11504	6824	7350	13092	17267	5175	0.319687586	0.338877949	0.345870269	5
281	50605	281 Kalamunda	5	Western Australia	0	1546	1496	3784	5600	14178	6811	7944	9145	9189	0.438609266	0.433959314	0.216507409	7
282	50606	282 Serpentine - Jarrahdale	5	Western Australia	0	0	759	678	1457	5157	5944	5085	1887	0	0.646431506	0.632448875	0.099178189	7
283	50607	283 South Perth	5	Western Australia	472	326	1168	2053	4016	3776	3580	10274	10253	10060	0.502375363	0.503970498	0.211143882	8
284	50701	284 Cockburn	5	Western Australia	1203	7972	11521	8824	9269	5584	12790	12220	12403	18830	0.249701572	0.269097912	0.375503814	7
285	50702	285 Fremantle	5	Western Australia	1772	785	5673	2203	4401	3604	6461	5180	4001	4103	0.271916131	0.278684231	0.323842928	7
286	50703	286 Kwinana	5	Western Australia	4160	8728	3692	1432	3096	999	7133	3233	997	249	0.436484205	0.467870077	0.338591506	4
287	50704	287 Melville	5	Western Australia	363	3934	1306	3099	2096	8517	9256	14023	30678	35941	0.606308477	0.619070583	0.20572501	9
288	50705	288 Rockingham	5	Western Australia	5079	9758	13832	16413	11830	11372	11430	20021	17559	2986	0.256269873	0.260253852	0.320948695	6
289	50801	289 Esperance	5	Western Australia	1989	725	1359	2431	2275	2402	1899	2407	770	266	0.285675705	0.284162817	0.290300201	5
290	50802	290 Gascoyne	5	Western Australia	1277	1045	1856	2635	995	975	758	358	0	0	0.484698964	0.47348217	0.175360947	4
291	50803	291 Goldfields	5	Western Australia	4936	4508	3823	6826	4125	5752	5210	3133	3345	2017	0.187836933	0.189940851	0.342923693	5
292	50804	292 Kimberley	5	Western Australia	15796	3262	4053	2396	1148	3037	1805	1531	4103	760	0.446821395	0.509153449	0.438403345	2
293	50805	293 Mid West	5	Western Australia	11367	5826	5585	6607	6223	4647	5825	6351	4256	245	0.234817819	0.247839528	0.360217704	4
294	50806	294 Pilbara	5	Western Australia	2706	975	420	3467	4914	7344	6138	7581	12441	6069	0.390413787	0.398700093	0.279947984	8
295	50901	295 Albany	5	Western Australia	6790	7377	5918	8421	9464	6501	8390	3927	1606	451	0.30240296	0.294187177	0.260838144	5
296	50902	296 Wheat Belt - North	5	Western Australia	4808	7289	10545	7456	6818	6710	6638	3601	2167	294	0.313016953	0.303439896	0.251870421	4
297	50903	297 Wheat Belt - South	5	Western Australia	3307	2512	905	3051	1490	2825	2474	3494	1533	0	0.291735524	0.30866256	0.349816428	5
298	60101	298 Brighton	6	Tasmania	6460	375	1796	1209	1624	1614	2079	454	772	0	0.500081289	0.54079771	0.343675722	3
299	60102	299 Hobart - North East	6	Tasmania	8322	2094	2620	4067	4090	4791	6870	5165	8410	4395	0.213189327	0.250087448	0.449469108	6
300	60103	300 Hobart - North West	6	Tasmania	16193	13556	7888	6031	5133	1433	1209	741	0	0	0.630335955	0.627118572	0.142042621	2
301	60104	301 Hobart - South and West	6	Tasmania	230	871	1595	2124	4234	3740	4922	6879	5157	2489	0.400970541	0.393077827	0.221164921	7
302	60105	302 Hobart Inner	6	Tasmania	818	1550	2950	1344	4122	13055	6135	7878	11167	1450	0.496252553	0.497469294	0.21240308	7
303	60106	303 Sorell - Dodges Ferry	6	Tasmania	1372	2757	1590	2812	3449	1107	1350	783	0	0	0.46319521	0.453102643	0.188034522	4
304	60201	304 Launceston	6	Tasmania	13999	10614	9422	12221	7246	10023	7321	6380	4311	910	0.271522588	0.275965839	0.316186112	4
305	60202	305 Meander Valley - West Tamar	6	Tasmania	2150	2938	5668	3742	2212	3607	892	855	0	725	0.45177725	0.449003174	0.217371607	4
306	60203	306 North East	6	Tasmania	8347	7526	6390	5733	5130	2434	694	781	827	0	0.499235379	0.494209967	0.190174338	3
307	60301	307 Central Highlands (Tas.)	6	Tasmania	3162	2405	3237	1814	1151	0	0	0	0	0	0.673963859	0.659784179	0.08713019	3
308	60302	308 Huon - Bruny Island	6	Tasmania	2286	3927	2824	3459	3794	1488	1123	196	0	0	0.503695586	0.489413695	0.157196072	4
309	60303	309 South East Coast	6	Tasmania	1111	2875	1227	1071	482	0	0	0	0	0	0.730315443	0.717870398	0.069661965	2
310	60401	310 Burnie - Ulverstone	6	Tasmania	10638	11497	7330	5898	7269	4647	1788	415	333	0	0.51493698	0.508273947	0.178173294	3
311	60402	311 Devonport	6	Tasmania	8113	9877	9027	5374	5382	3815	3239	611	171	0	0.486711301	0.478421657	0.184374173	3
312	60403	312 West Coast	6	Tasmania	2632	3321	4920	4181	2622	348	439	0	0	0	0.613250959	0.596911541	0.104972096	3
313	70101	313 Darwin City	7	Northern Territory	239	1347	299	0	431	3053	3492	5774	3654	6976	0.556192999	0.568168525	0.223803221	8
314	70102	314 Darwin Suburbs	7	Northern Territory	1045	1768	6025	6167	9942	5568	13553	4866	3486	4053	0.378696472	0.373458703	0.239305558	6
315	70103	315 Litchfield	7	Northern Territory	92	0	1057	2976	2855	5171	3928	2674	619	566	0.537687624	0.522542103	0.140234826	6
316	70104	316 Palmerston	7	Northern Territory	2709	2273	1315	3298	2226	4044	2157	712	7292	5364	0.307267691	0.356270574	0.451279621	6
317	70201	317 Alice Springs	7	Northern Territory	11034	2288	2549	3883	6116	3569	4055	2492	1436	2308	0.319717792	0.355471656	0.401568581	5
318	70202	318 Barkly	7	Northern Territory	4398	632	861	331	334	0	0	0	0	0	0.847402472	0.849128873	0.068909116	1
319	70203	319 Daly - Tiwi - West Arnhem	7	Northern Territory	15303	1495	438	435	0	0	0	1084	0	0	0.896540984	0.920412334	0.123073095	1
320	70204	320 East Arnhem	7	Northern Territory	10509	0	0	0	0	0	515	1937	2666	332	0.715830229	0.868928017	0.632449934	1
321	70205	321 Katherine	7	Northern Territory	9720	3672	943	1340	654	1181	1291	1166	0	884	0.549501988	0.596534139	0.344481935	2
322	80101	322 Belconnen	8	Australian Capital Territory	386	1408	1849	5775	5924	7990	10307	16835	19845	25560	0.512882371	0.517106631	0.215641981	8
323	80102	323 Cotter - Namadgi	8	Australian Capital Territory	0	0	0	31	0	0	714	0	0	0	0.987417546	0.990753169	0.016422384	7
324	80103	324 Fyshwick - Pialligo - Hume	8	Australian Capital Territory	0	824	0	0	48	0	0	250	0	40	0.826123742	0.910881622	0.356982057	2
325	80104	325 Gungahlin	8	Australian Capital Territory	0	0	0	0	965	3032	3475	7367	10932	31249	0.79386722	0.793273315	0.083242845	10
326	80105	326 North Canberra	8	Australian Capital Territory	1355	1067	1298	1528	890	4211	7803	7157	8018	15101	0.509244317	0.525797748	0.258615168	8
327	80106	327 South Canberra	8	Australian Capital Territory	653	674	937	710	925	381	729	1424	4048	15389	0.65990772	0.702074475	0.282462141	10
328	80107	328 Tuggeranong	8	Australian Capital Territory	0	1167	1603	3822	4977	12050	13372	12020	18969	19938	0.502789531	0.498732405	0.191961415	8
329	80108	329 Weston Creek	8	Australian Capital Territory	0	113	484	670	2382	347	2059	5789	3349	8454	0.638461736	0.648007969	0.181612445	8
330	80109	330 Woden	8	Australian Capital Territory	0	0	462	1352	869	1854	2916	8129	4271	14794	0.685897887	0.69185724	0.1499322	9
331	90101	331 Christmas Island	9	Other Territories	0	0	638	447	0	0	0	349	0	0	0.790221729	0.822563149	0.195527244	4
332	90102	332 Cocos (Keeling) Islands	9	Other Territories	433	0	0	0	0	0	0	0	136	0	0.808266868	0.946885374	0.545524755	1
333	90103	333 Jervis Bay	9	Other Territories	215	0	0	0	183	0	0	0	0	0	0.857084306	0.897822446	0.196120199	1
